# Supplementary material for: On the Cholesterol Raising Effect of Coffee Diterpenes Cafestol and 16-O-Methylcafestol: Interaction with Farnesoid X Receptor
Source: Int J Mol Sci. 2024 May 31;25(11):6096. doi: 10.3390/ijms25116096 (PMC11173301; doi:10.3390/ijms25116096)
Supplement: Supplementary file 1 [file ijms-25-06096-s001.zip]

Archive with 3 entries (3 files):
- ijms-3017711-supplementary.pdf
- Movie S1.mp4
- Movie S2.mp4
